# Supplementary material for: Deep Learning-Based Molecular Fingerprint Prediction for Metabolite Annotation
Source: Metabolites. 2025 Feb 14;15(2):132. doi: 10.3390/metabo15020132 (PMC11857613; doi:10.3390/metabo15020132)
Supplement: Supplementary file 1 [file metabolites-15-00132-s001.zip]

Archive with 1 entries (1 files):
- metabolites-3432153-supplementary.pdf
